# Supplementary material for: BMP-dependent mobilization of fatty acid metabolism promotes Caenorhabditis elegans survival on a bacterial pathogen
Source: Dis Model Mech. 2025 Nov 25;18(11):dmm052357. doi: 10.1242/dmm.052357 (PMC12690539; doi:10.1242/dmm.052357)
Supplement: Table S1. Gene list of differentially expressed genes in N2 on S. marcescens vs. E coli. [file dmm-18-052357-TableS1.xlsx]

## Sheet: N2_SM vs. N2_EC FDR<0.05
GeneID	GeneName	Transcript	Live	Type	logFC	logCPM	F	PValue	FDR
WBGene00015913		C17F4.7	Live	protein_coding_gene	1.75625	9.1748	616.96	4.42e-136	2.07e-131
WBGene00003995	pgp-1	K08E7.9	Live	protein_coding_gene	-3.63743	3.32766	545.217	1.69e-120	3.95e-116
WBGene00021160	gba-4	Y4C6B.6	Live	protein_coding_gene	2.06741	5.09673	504.345	1.28e-111	2e-107
WBGene00019619	asp-14	K10C2.3	Live	protein_coding_gene	-1.64624	6.12126	480.603	1.84e-106	2.16e-102
WBGene00022642	lipl-5	ZK6.7	Live	protein_coding_gene	1.52264	6.95699	475.579	2.28e-105	2.14e-101
WBGene00009706	argk-1	F44G3.2	Live	protein_coding_gene	-4.11129	2.43703	357.214	1.24e-79	9.69e-76
WBGene00011801		T16G1.7	Live	protein_coding_gene	-2.32621	3.64666	297.253	1.39e-66	9.3e-63
WBGene00009048	cth-1	F22B8.6	Live	protein_coding_gene	-1.67271	3.91688	210.434	1.14e-47	6.67e-44
WBGene00015933		C17H12.8	Live	protein_coding_gene	1.31006	5.28635	207.782	4.31e-47	2.25e-43
WBGene00017658		F21C10.9	Live	protein_coding_gene	-2.04511	3.15193	198.592	4.35e-45	2.04e-41
WBGene00001399	fat-7	F10D2.9	Live	protein_coding_gene	1.78154	3.36508	191.833	1.3e-43	5.53e-40
WBGene00012253	clec-50	W04E12.8	Live	protein_coding_gene	0.926982	7.5234	184.015	6.59e-42	2.58e-38
WBGene00020938	clec-218	W02D7.2	Live	protein_coding_gene	-1.51165	3.9131	180.697	3.49e-41	1.26e-37
WBGene00019914	clec-150	R06B10.3	Live	protein_coding_gene	0.825027	7.49181	149.546	2.21e-34	7.41e-31
WBGene00003844	odc-1	K11C4.4	Live	protein_coding_gene	1.14861	4.69664	147.703	5.59e-34	1.75e-30
WBGene00015400	cyp-35A2	C03G6.15	Live	protein_coding_gene	-0.980369	5.40423	139.506	3.46e-32	1.01e-28
WBGene00018343		F42A10.7	Live	protein_coding_gene	-1.18014	4.42724	136.728	1.4e-31	3.86e-28
WBGene00001397	fat-5	W06D12.3	Live	protein_coding_gene	1.92562	2.30992	116.599	3.55e-27	9.24e-24
WBGene00011190	swt-6	R10D12.9	Live	protein_coding_gene	1.92235	2.39304	114.046	1.28e-26	3.17e-23
WBGene00002271	lec-8	R07B1.10	Live	protein_coding_gene	0.778424	6.18036	113.426	1.76e-26	4.12e-23
WBGene00008167	acox-1.5	C48B4.1	Live	protein_coding_gene	0.832684	5.7822	113.232	1.94e-26	4.32e-23
WBGene00009877		F49C12.7	Live	protein_coding_gene	1.18383	4.41401	110.278	8.59e-26	1.83e-22
WBGene00021768		Y51F10.7	Live	protein_coding_gene	0.686622	6.87462	98.8164	2.79e-23	5.69e-20
WBGene00011800		T16G1.6	Live	protein_coding_gene	-2.21859	1.70585	97.4969	5.43e-23	1.06e-19
WBGene00010962	ctc-3	MTCE.23	Live	protein_coding_gene	0.679804	9.89012	95.0942	1.83e-22	3.43e-19
WBGene00010050		F54D5.4	Live	protein_coding_gene	0.730711	5.84723	90.0567	2.33e-21	4.2e-18
WBGene00003093	lys-4	F58B3.1	Live	protein_coding_gene	0.771837	5.586	89.4364	3.18e-21	5.53e-18
WBGene00003091	lys-2	Y22F5A.5	Live	protein_coding_gene	0.807138	5.15325	88.4439	5.26e-21	8.81e-18
WBGene00007362	cyp-35C1	C06B3.3	Live	protein_coding_gene	-1.12321	3.67962	88.1027	6.25e-21	1.01e-17
WBGene00008097	ugt-15	C44H9.1	Live	protein_coding_gene	-3.92632	0.539719	86.7131	1.26e-20	1.97e-17
WBGene00019968		R08F11.4	Live	protein_coding_gene	3.28252	0.586194	86.6426	1.31e-20	1.98e-17
WBGene00000785	cpr-5	W07B8.5	Live	protein_coding_gene	-0.627952	7.9707	86.0161	1.79e-20	2.63e-17
WBGene00009394	clec-63	F35C5.6	Live	protein_coding_gene	0.619543	8.65506	82.7256	9.47e-20	1.31e-16
WBGene00017012	acs-22	D1009.1	Live	protein_coding_gene	0.632305	7.04863	82.7154	9.52e-20	1.31e-16
WBGene00014164	lact-2	ZK945.1	Live	protein_coding_gene	0.848064	4.68097	80.3372	3.17e-19	4.25e-16
WBGene00001395	fat-3	W08D2.4	Live	protein_coding_gene	-0.651476	6.22281	79.0807	5.99e-19	7.8e-16
WBGene00003607	nhr-8	F33D4.1	Live	protein_coding_gene	1.20276	3.3452	78.4138	8.39e-19	1.06e-15
WBGene00007358	lact-6	C06A12.5	Live	protein_coding_gene	-3.85573	-0.00610232	77.3783	1.42e-18	1.75e-15
WBGene00018971	clec-67	F56D6.2	Live	protein_coding_gene	1.26307	3.72751	76.4474	2.27e-18	2.73e-15
WBGene00000967	dhs-3	T02E1.5	Live	protein_coding_gene	0.685972	5.60498	74.7893	5.26e-18	6.17e-15
WBGene00000831	ctl-2	Y54G11A.5	Live	protein_coding_gene	0.662056	6.06069	73.9159	8.18e-18	9.36e-15
WBGene00018393	msra-1	F43E2.5	Live	protein_coding_gene	-0.66843	5.62235	72.6881	1.52e-17	1.7e-14
WBGene00016957	atic-1	C55F2.1	Live	protein_coding_gene	-0.707526	5.34575	72.5677	1.62e-17	1.77e-14
WBGene00009898	dod-23	F49E12.2	Live	protein_coding_gene	0.651673	5.75344	71.5128	2.76e-17	2.95e-14
WBGene00010769	asah-1	K11D2.2	Live	protein_coding_gene	-0.805112	4.65373	71.3949	2.93e-17	3.06e-14
WBGene00011979		T24B8.5	Live	protein_coding_gene	0.962537	4.10413	70.3542	4.97e-17	5.07e-14
WBGene00003474	mtl-2	T08G5.10	Live	protein_coding_gene	-0.763632	4.75382	68.1526	1.52e-16	1.52e-13
WBGene00000219	asp-6	F21F8.7	Live	protein_coding_gene	0.575859	10.2687	66.6656	3.23e-16	3.15e-13
WBGene00017678	asp-12	F21F8.4	Live	protein_coding_gene	0.651144	8.14835	64.8239	8.21e-16	7.86e-13
WBGene00018760	irg-3	F53E10.4	Live	protein_coding_gene	0.99511	4.88472	64.2626	1.09e-15	1.02e-12
WBGene00007811		C29F7.2	Live	protein_coding_gene	-0.941063	3.84111	63.1654	1.91e-15	1.75e-12
WBGene00020662		T21H3.1	Live	protein_coding_gene	0.537198	8.30725	62.5704	2.58e-15	2.33e-12
WBGene00000783	cpr-3	T10H4.12	Live	protein_coding_gene	1.07895	3.29422	62.0066	3.43e-15	3.04e-12
WBGene00008486	ugt-44	F01D4.2	Live	protein_coding_gene	0.640794	5.98908	61.6452	4.12e-15	3.58e-12
WBGene00003734	nhx-6	F58E1.6	Live	protein_coding_gene	3.13307	-0.263919	60.5174	7.31e-15	6.24e-12
WBGene00000986	dhs-23	R08H2.1	Live	protein_coding_gene	-3.49974	0.246543	60.374	7.86e-15	6.59e-12
WBGene00016450	clec-5	C35D10.14	Live	protein_coding_gene	-1.17193	2.77873	58.9165	1.65e-14	1.36e-11
WBGene00008220		C50B6.7	Live	protein_coding_gene	-0.967181	3.70859	58.6832	1.86e-14	1.5e-11
WBGene00000213	asm-3	W03G1.7	Live	protein_coding_gene	-1.06922	3.05203	58.3098	2.24e-14	1.78e-11
WBGene00004988	spp-3	T08A9.7	Live	protein_coding_gene	0.542057	6.42597	57.8396	2.85e-14	2.23e-11
WBGene00009049		F22B8.7	Live	protein_coding_gene	-0.880064	3.91377	57.4722	3.44e-14	2.64e-11
WBGene00011076	scav-5	R07B1.3	Live	protein_coding_gene	1.08856	3.24557	55.0239	1.19e-13	9.03e-11
WBGene00021335	spp-23	Y34D9A.11	Live	protein_coding_gene	0.796168	4.04579	53.8331	2.19e-13	1.63e-10
WBGene00019682		K12H4.7	Live	protein_coding_gene	0.496117	8.43742	53.6218	2.44e-13	1.79e-10
WBGene00004235	ptr-21	Y65B4BR.3	Live	protein_coding_gene	0.628696	5.17287	53.1424	3.11e-13	2.24e-10
WBGene00003090	lys-1	Y22F5A.4	Live	protein_coding_gene	0.496943	6.99836	52.7318	3.83e-13	2.72e-10
WBGene00009396	clec-65	F35C5.8	Live	protein_coding_gene	0.576999	5.62405	52.5786	4.14e-13	2.9e-10
WBGene00022252		Y73B6BL.31	Live	protein_coding_gene	0.605566	5.59758	52.2082	5e-13	3.45e-10
WBGene00000212	asm-2	ZK455.4	Live	protein_coding_gene	-1.03284	3.0476	51.1566	8.54e-13	5.81e-10
WBGene00016004		C18H9.6	Live	protein_coding_gene	-0.827064	3.96413	51.1266	8.68e-13	5.81e-10
WBGene00010070	nep-17	F54F11.2	Live	protein_coding_gene	-0.483858	8.71477	50.6246	1.12e-12	7.4e-10
WBGene00010125	dod-22	F55G11.5	Live	protein_coding_gene	3.18831	-0.313624	49.7973	1.71e-12	1.11e-09
WBGene00018823		F54E2.1	Live	protein_coding_gene	0.560711	5.53916	49.4649	2.02e-12	1.3e-09
WBGene00006404	tag-10	C31C9.1	Live	protein_coding_gene	-0.538772	5.86364	48.7523	2.91e-12	1.84e-09
WBGene00019565	cyp-35A3	K09D9.2	Live	protein_coding_gene	-1.41179	1.92373	48.5425	3.24e-12	2.02e-09
WBGene00007460		C08F11.13	Live	protein_coding_gene	1.22529	2.40851	47.8529	4.6e-12	2.84e-09
WBGene00008584	irg-4	F08G5.6	Live	protein_coding_gene	-0.590608	5.06883	46.1439	1.1e-11	6.7e-09
WBGene00022644	dod-19	ZK6.10	Live	protein_coding_gene	0.536983	5.51608	45.9393	1.22e-11	7.35e-09
WBGene00022200	fard-1	Y71H10A.2	Live	protein_coding_gene	0.50255	6.18974	45.8678	1.27e-11	7.52e-09
WBGene00010964	ctc-1	MTCE.26	Live	protein_coding_gene	0.484868	10.9114	45.8367	1.29e-11	7.55e-09
WBGene00020788	nep-22	T25B6.2	Live	protein_coding_gene	-0.511995	5.94168	44.6779	2.33e-11	1.35e-08
WBGene00019644	cpt-4	K11D12.4	Live	protein_coding_gene	-1.83308	1.07332	44.373	2.72e-11	1.55e-08
WBGene00004987	spp-2	T08A9.12	Live	protein_coding_gene	1.12884	2.66373	43.8814	3.49e-11	1.97e-08
WBGene00017964		F31F7.1	Live	protein_coding_gene	-0.562814	5.18737	43.7185	3.8e-11	2.12e-08
WBGene00011672	cyp-13A5	T10B9.2	Live	protein_coding_gene	-2.93755	-0.24333	43.315	4.67e-11	2.58e-08
WBGene00044898	let-383	T21G5.6	Live	protein_coding_gene	1.42092	1.65781	42.7567	6.21e-11	3.39e-08
WBGene00008692	scav-4	F11C1.3	Live	protein_coding_gene	0.71816	4.22041	42.1313	8.55e-11	4.61e-08
WBGene00016335	gba-1	C33C12.3	Live	protein_coding_gene	0.740194	3.98468	42.0685	8.82e-11	4.7e-08
WBGene00009724		F45D3.4	Live	protein_coding_gene	-0.737988	3.93287	41.2507	1.34e-10	7.07e-08
WBGene00000788	cpz-1	F32B5.8	Live	protein_coding_gene	-0.434008	8.58192	41.1573	1.41e-10	7.33e-08
WBGene00011844		T19C9.8	Live	protein_coding_gene	4.16603	-1.32038	41.1153	1.44e-10	7.41e-08
WBGene00010123		F55G11.2	Live	protein_coding_gene	-1.94084	0.684411	40.9798	1.54e-10	7.85e-08
WBGene00011733		T12D8.5	Live	protein_coding_gene	-0.748842	4.12337	40.9161	1.59e-10	8.02e-08
WBGene00012407		Y7A5A.1	Live	protein_coding_gene	0.501921	5.84643	40.8604	1.64e-10	8.17e-08
WBGene00019963		R08E5.3	Live	protein_coding_gene	0.526683	5.72934	40.7536	1.73e-10	8.54e-08
WBGene00010928	clec-258	M162.2	Live	protein_coding_gene	-4.30002	-0.903528	40.6899	1.79e-10	8.73e-08
WBGene00022645		ZK6.11	Live	protein_coding_gene	0.481403	5.82768	40.0938	2.42e-10	1.17e-07
WBGene00003096	lys-7	C02A12.4	Live	protein_coding_gene	0.702486	3.87142	39.7243	2.93e-10	1.4e-07
WBGene00019550		K09C4.5	Live	protein_coding_gene	-0.940628	2.95188	39.6313	3.07e-10	1.46e-07
WBGene00013037		Y49E10.18	Live	protein_coding_gene	0.88314	3.25341	38.9672	4.31e-10	2.02e-07
WBGene00007153	clec-41	B0365.6	Live	protein_coding_gene	0.477148	5.77615	38.7461	4.83e-10	2.24e-07
WBGene00002257	lbp-5	W02D3.7	Live	protein_coding_gene	0.772641	3.6693	38.6679	5.03e-10	2.31e-07
WBGene00005018	sqt-3	F23H12.4	Live	protein_coding_gene	-0.878018	3.14535	38.6424	5.1e-10	2.32e-07
WBGene00017727		F22H10.3	Live	protein_coding_gene	0.486333	5.70126	38.2288	6.3e-10	2.84e-07
WBGene00019022		F58A6.1	Live	protein_coding_gene	0.688439	4.8502	38.1519	6.55e-10	2.93e-07
WBGene00003956	pcp-1	ZK112.1	Live	protein_coding_gene	-0.497188	5.46202	37.59	8.74e-10	3.87e-07
WBGene00044696		F52E1.14	Live	protein_coding_gene	0.440673	6.20125	36.2348	1.75e-09	7.68e-07
WBGene00008494		F01D5.3	Live	protein_coding_gene	1.26691	1.68017	36.1568	1.82e-09	7.92e-07
WBGene00012251	clec-49	W04E12.6	Live	protein_coding_gene	0.713833	3.63987	35.3023	2.83e-09	1.22e-06
WBGene00015116	paic-1	B0286.3	Live	protein_coding_gene	-0.559196	4.76056	34.7622	3.73e-09	1.59e-06
WBGene00002348	myo-1	R06C7.10	Live	protein_coding_gene	-0.572996	4.77779	34.7454	3.76e-09	1.59e-06
WBGene00018398	sptl-2	F43H9.2	Live	protein_coding_gene	0.50349	5.50929	34.4524	4.37e-09	1.83e-06
WBGene00018174		F38B6.4	Live	protein_coding_gene	-0.559443	4.7099	34.2301	4.9e-09	2.03e-06
WBGene00007455	ugt-22	C08F11.8	Live	protein_coding_gene	-0.399532	6.819	34.015	5.47e-09	2.25e-06
WBGene00019473	cyp-35A5	K07C6.5	Live	protein_coding_gene	-1.05937	2.19944	33.7274	6.35e-09	2.57e-06
WBGene00007766		C27C7.1	Live	protein_coding_gene	-0.43081	6.35584	33.7216	6.36e-09	2.57e-06
WBGene00010062	lipl-1	F54F3.3	Live	protein_coding_gene	-1.65861	0.85994	33.401	7.5e-09	3.01e-06
WBGene00004008	pgp-14	F22E10.3	Live	protein_coding_gene	-1.42571	1.75709	33.2592	8.07e-09	3.21e-06
WBGene00011182		R09H10.5	Live	protein_coding_gene	0.396517	6.6384	33.1232	8.66e-09	3.41e-06
WBGene00002258	lbp-6	W02D3.5	Live	protein_coding_gene	0.389574	7.31732	32.9644	9.39e-09	3.67e-06
WBGene00010411		H25K10.1	Live	protein_coding_gene	-1.5769	0.888125	32.8852	9.78e-09	3.79e-06
WBGene00009397	clec-66	F35C5.9	Live	protein_coding_gene	0.662791	3.76818	32.8562	9.93e-09	3.82e-06
WBGene00001501	ftn-2	D1037.3	Live	protein_coding_gene	0.390224	7.31594	32.7942	1.03e-08	3.91e-06
WBGene00003514	myo-2	T18D3.4	Live	protein_coding_gene	-0.561677	4.7823	32.0195	1.53e-08	5.78e-06
WBGene00000991	dhs-28	M03A8.1	Live	protein_coding_gene	0.390236	8.10263	31.6901	1.81e-08	6.79e-06
WBGene00001387	far-3	F15B9.1	Live	protein_coding_gene	0.788925	3.45458	31.4543	2.04e-08	7.61e-06
WBGene00016061	hpo-15	C24G6.6	Live	protein_coding_gene	0.445794	5.53353	31.1392	2.4e-08	8.88e-06
WBGene00019730	asns-2	M02D8.4	Live	protein_coding_gene	-0.630748	3.8461	31.1238	2.42e-08	8.88e-06
WBGene00014251	gstk-1	ZK1320.1	Live	protein_coding_gene	0.517318	4.95426	31.0401	2.53e-08	9.2e-06
WBGene00004394	rol-1	Y57A10A.11	Live	protein_coding_gene	2.55975	0.820411	30.5988	3.18e-08	1.15e-05
WBGene00001150	ech-1.1	C29F3.1	Live	protein_coding_gene	1.37968	1.24505	30.3592	3.59e-08	1.29e-05
WBGene00022261	clec-210	Y73C8C.2	Live	protein_coding_gene	-2.60649	-0.627813	30.3264	3.65e-08	1.3e-05
WBGene00021872	clec-85	Y54G2A.6	Live	protein_coding_gene	0.617556	3.86978	29.9701	4.39e-08	1.55e-05
WBGene00009818	acbp-3	F47B10.7	Live	protein_coding_gene	0.703917	3.56564	29.7703	4.87e-08	1.7e-05
WBGene00000169	aqp-1	F32A5.5	Live	protein_coding_gene	0.499766	4.81646	29.5101	5.57e-08	1.93e-05
WBGene00000670	col-95	Y41C4A.16	Live	protein_coding_gene	0.36734	7.31418	29.0726	6.98e-08	2.41e-05
WBGene00044206		T26H5.9	Live	protein_coding_gene	2.40716	-0.165694	28.845	7.85e-08	2.67e-05
WBGene00008132	gale-1	C47B2.6	Live	protein_coding_gene	0.373704	6.51577	28.8277	7.92e-08	2.67e-05
WBGene00008621		F09C8.1	Live	protein_coding_gene	0.531676	4.33129	28.8259	7.92e-08	2.67e-05
WBGene00009237		F28H7.3	Live	protein_coding_gene	0.372509	6.68559	28.7008	8.45e-08	2.83e-05
WBGene00007959		C35C5.10	Live	protein_coding_gene	-0.60511	3.92853	28.5613	9.08e-08	3.02e-05
WBGene00003773	nlt-1	ZK892.2	Live	protein_coding_gene	0.476651	5.17743	28.4872	9.44e-08	3.12e-05
WBGene00017123	maoc-1	E04F6.3	Live	protein_coding_gene	0.388518	6.68188	28.3161	1.03e-07	3.38e-05
WBGene00019978	hacd-1	R09B5.6	Live	protein_coding_gene	0.412618	6.33048	27.6672	1.44e-07	4.7e-05
WBGene00015660	catp-3	C09H5.2	Live	protein_coding_gene	0.355866	7.38666	27.6068	1.49e-07	4.79e-05
WBGene00010965	ctc-2	MTCE.31	Live	protein_coding_gene	0.361069	9.37306	27.6043	1.49e-07	4.79e-05
WBGene00001898	his-24	M163.3	Live	protein_coding_gene	-0.508773	4.46861	27.4246	1.63e-07	5.22e-05
WBGene00001076	dpy-17	F54D8.1	Live	protein_coding_gene	-0.742727	3.00814	27.0043	2.03e-07	6.44e-05
WBGene00000373	cyp-14A5	F08F3.7	Live	protein_coding_gene	0.684775	3.3007	26.603	2.5e-07	7.86e-05
WBGene00015052	clec-52	B0218.8	Live	protein_coding_gene	1.03461	1.78885	26.5922	2.51e-07	7.86e-05
WBGene00008944		F19B2.5	Live	protein_coding_gene	0.475288	4.8356	26.4969	2.64e-07	8.2e-05
WBGene00019100		F59B1.8	Live	protein_coding_gene	-0.568081	4.08329	26.4601	2.69e-07	8.31e-05
WBGene00015449	ugt-63	C04F5.7	Live	protein_coding_gene	-0.517344	4.46498	26.3902	2.79e-07	8.56e-05
WBGene00020149		T01D1.4	Live	protein_coding_gene	0.478443	4.7186	26.3766	2.81e-07	8.56e-05
WBGene00000218	asp-5	F21F8.3	Live	protein_coding_gene	0.350584	8.93776	26.2325	3.03e-07	9.17e-05
WBGene00005002	spp-17	C54G6.5	Live	protein_coding_gene	0.346792	7.27474	26.2099	3.06e-07	9.21e-05
WBGene00012186	mlt-11	W01F3.3	Live	protein_coding_gene	-1.09361	1.83814	26.0524	3.32e-07	9.93e-05
WBGene00018297		F41F3.3	Live	protein_coding_gene	-1.22632	1.9348	25.8044	3.78e-07	0.000112232
WBGene00022679		ZK180.5	Live	protein_coding_gene	-1.47292	1.60573	25.7723	3.84e-07	0.000113397
WBGene00003957	pcp-2	F23B2.12	Live	protein_coding_gene	0.410797	5.58426	25.6572	4.08e-07	0.000119614
WBGene00001398	fat-6	VZK822L.1	Live	protein_coding_gene	0.341284	7.33333	25.582	4.24e-07	0.000123591
WBGene00018921	sago-2	F56A6.1	Live	protein_coding_gene	0.78696	2.72312	25.5157	4.39e-07	0.000127124
WBGene00009796		F46G10.1	Live	protein_coding_gene	0.504042	4.47154	25.3053	4.9e-07	0.000140903
WBGene00019234	ugt-8	H23N18.3	Live	protein_coding_gene	-2.07169	0.440608	24.9687	5.83e-07	0.000166748
WBGene00008043		C40H1.8	Live	protein_coding_gene	-2.90352	-0.613915	24.6625	6.83e-07	0.000194267
WBGene00001858	hil-7	C01B10.5	Live	protein_coding_gene	-1.94625	-0.130429	24.1853	8.75e-07	0.000247372
WBGene00000734	col-161	C50B6.4	Live	protein_coding_gene	1.58008	1.32166	24.0644	9.32e-07	0.000261227
WBGene00009983	cut-2	F53F1.5	Live	protein_coding_gene	-1.59286	0.582323	24.0573	9.36e-07	0.000261227
WBGene00020891	cest-24	T28C12.4	Live	protein_coding_gene	-0.447586	4.98929	23.9986	9.64e-07	0.00026772
WBGene00017501	pud-3	F15E11.15	Live	protein_coding_gene	-0.619415	3.32163	23.7721	1.08e-06	0.000299375
WBGene00015044	cyp-34A9	B0213.15	Live	protein_coding_gene	-1.16085	1.45987	23.4232	1.3e-06	0.000356782
WBGene00017131		E04F6.15	Live	protein_coding_gene	0.693438	3.08155	23.3444	1.35e-06	0.000369542
WBGene00011798		T16G1.4	Live	protein_coding_gene	-1.6787	0.357065	22.8167	1.78e-06	0.000483422
WBGene00016048		C24B9.3	Live	protein_coding_gene	0.333585	6.42302	22.7826	1.81e-06	0.000489252
WBGene00003572	ncx-7	C07A9.11	Live	protein_coding_gene	-0.536387	3.94886	22.5019	2.1e-06	0.000562975
WBGene00009110		F25D1.5	Live	protein_coding_gene	-1.23332	1.36467	22.4316	2.18e-06	0.000580628
WBGene00009982		F53F1.4	Live	protein_coding_gene	-0.507713	4.08398	22.3124	2.32e-06	0.000614328
WBGene00004990	spp-5	T08A9.9	Live	protein_coding_gene	0.31717	7.95707	22.1855	2.48e-06	0.000652596
WBGene00010811	hmit-1.3	M01F1.5	Live	protein_coding_gene	0.500701	4.1468	21.9274	2.83e-06	0.000742344
WBGene00000170	aqp-2	C01G6.1	Live	protein_coding_gene	-0.508701	4.16406	21.7552	3.1e-06	0.000807542
WBGene00019060	acox-3	F58F9.7	Live	protein_coding_gene	0.359052	6.9511	21.5251	3.49e-06	0.000905438
WBGene00007605	hrg-7	C15C8.3	Live	protein_coding_gene	-0.316479	7.88499	21.3484	3.83e-06	0.000987385
WBGene00012583	clec-4	Y38E10A.5	Live	protein_coding_gene	1.00183	1.62984	21.1487	4.25e-06	0.00108982
WBGene00000639	col-63	ZK265.2	Live	protein_coding_gene	2.35152	0.405985	21.0454	4.49e-06	0.00114391
WBGene00000981	dhs-18	C45B11.3	Live	protein_coding_gene	0.405618	5.80958	20.7607	5.21e-06	0.00132001
WBGene00007228	acs-7	C01G6.7	Live	protein_coding_gene	0.430464	5.70528	20.7277	5.3e-06	0.00133575
WBGene00022593		ZC328.3	Live	protein_coding_gene	0.536892	3.83396	20.6613	5.48e-06	0.00137547
WBGene00012144		T28H10.3	Live	protein_coding_gene	0.36853	5.5675	20.5704	5.75e-06	0.00143126
WBGene00009393	clec-62	F35C5.5	Live	protein_coding_gene	0.444889	4.7564	20.5648	5.77e-06	0.00143126
WBGene00007072	ugt-1	AC3.7	Live	protein_coding_gene	-0.824753	2.20874	20.3582	6.42e-06	0.00158598
WBGene00013481		Y69H2.3	Live	protein_coding_gene	0.305471	8.49569	20.2849	6.67e-06	0.0016393
WBGene00010681	mak-1	K08F8.1	Live	protein_coding_gene	-0.306332	6.88332	19.7418	8.87e-06	0.00216633
WBGene00008654	pfas-1	F10F2.2	Live	protein_coding_gene	-0.358278	5.48482	19.6727	9.19e-06	0.00223451
WBGene00008499	cyp-37A1	F01D5.9	Live	protein_coding_gene	0.503719	3.96526	19.6075	9.51e-06	0.00230011
WBGene00013901	ugt-16	ZC443.6	Live	protein_coding_gene	-0.751503	2.61739	19.5691	9.71e-06	0.00233476
WBGene00021186		Y9D1A.1	Live	protein_coding_gene	-0.42432	4.624	19.4558	1.03e-05	0.0024648
WBGene00020022	gldc-1	R12C12.1	Live	protein_coding_gene	0.298497	7.21193	19.3871	1.07e-05	0.00254208
WBGene00007508		C10C5.4	Live	protein_coding_gene	0.618942	3.07965	19.3041	1.11e-05	0.00263455
WBGene00004062	pmp-5	T10H9.5	Live	protein_coding_gene	-0.309806	6.33964	19.2996	1.12e-05	0.00263455
WBGene00015469		C05D2.8	Live	protein_coding_gene	0.386029	5.02879	19.2496	1.15e-05	0.002691
WBGene00001075	dpy-14	H27M09.4	Live	protein_coding_gene	-0.813047	2.13884	19.0386	1.28e-05	0.00299059
WBGene00003778	nnt-1	C15H9.1	Live	protein_coding_gene	0.769231	2.62037	19.0218	1.29e-05	0.00300207
WBGene00020952	kel-8	W02G9.2	Live	protein_coding_gene	0.414576	4.63234	18.7962	1.45e-05	0.00336217
WBGene00006366	sym-1	C44H4.3	Live	protein_coding_gene	-0.917781	1.72641	18.7439	1.5e-05	0.00343874
WBGene00013284	daf-22	Y57A10C.6	Live	protein_coding_gene	0.310582	7.00641	18.7343	1.5e-05	0.00343923
WBGene00014253		ZK1320.3	Live	protein_coding_gene	0.344902	5.52031	18.5132	1.69e-05	0.00384346
WBGene00007963	cyp-25A1	C36A4.1	Live	protein_coding_gene	0.499389	3.6864	18.342	1.85e-05	0.00418432
WBGene00014244		ZK1307.1	Live	protein_coding_gene	0.370952	5.06541	18.1551	2.04e-05	0.00459362
WBGene00002021	hsp-17	F52E1.7	Live	protein_coding_gene	0.52168	3.6248	18.0477	2.15e-05	0.00483675
WBGene00006464	bath-47	T07H3.1	Live	protein_coding_gene	2.17315	-0.85838	18.0358	2.17e-05	0.00484386
WBGene00001396	fat-4	T13F2.1	Live	protein_coding_gene	0.28625	7.54175	17.9922	2.22e-05	0.00493264
WBGene00016103	dpyd-1	C25F6.3	Live	protein_coding_gene	0.302938	6.34763	17.9348	2.29e-05	0.00505976
WBGene00000929	dao-3	K07E3.3	Live	protein_coding_gene	-0.400495	4.67032	17.8879	2.34e-05	0.00515071
WBGene00000983	dhs-20	F35B12.2	Live	protein_coding_gene	0.588926	3.41788	17.883	2.35e-05	0.00515071
WBGene00007536	daf-36	C12D8.5	Live	protein_coding_gene	0.447503	4.11708	17.8137	2.44e-05	0.00530981
WBGene00016425		C34H4.2	Live	protein_coding_gene	0.718023	2.52086	17.8074	2.44e-05	0.00530981
WBGene00010064		F54F7.2	Live	protein_coding_gene	0.422728	4.28996	17.6986	2.59e-05	0.00559633
WBGene00009041	cut-3	F22B5.3	Live	protein_coding_gene	-1.71319	-0.273676	17.5492	2.8e-05	0.00602587
WBGene00018707	oac-31	F52F10.3	Live	protein_coding_gene	1.99127	0.16314	17.526	2.83e-05	0.00607222
WBGene00017756		F23F12.12	Live	protein_coding_gene	-0.799304	2.11569	17.453	2.95e-05	0.00628103
WBGene00012782		Y43C5A.2	Live	protein_coding_gene	0.351531	5.2329	17.3424	3.12e-05	0.00662731
WBGene00012261	lpr-3	W04G3.8	Live	protein_coding_gene	-1.31346	0.650619	17.2341	3.31e-05	0.00697562
WBGene00011938	alh-13	T22H6.2	Live	protein_coding_gene	0.368381	5.16005	17.2279	3.32e-05	0.00697562
WBGene00009723		F45D3.3	Live	protein_coding_gene	-0.461556	4.00121	17.1839	3.39e-05	0.00708383
WBGene00020921		W01C8.5	Live	protein_coding_gene	0.368758	5.28907	17.1817	3.4e-05	0.00708383
WBGene00000781	cpr-1	C52E4.1	Live	protein_coding_gene	-0.302259	6.11347	17.0079	3.72e-05	0.00772842
WBGene00010659		K08D8.5	Live	protein_coding_gene	0.780462	2.2276	16.8457	4.06e-05	0.00835385
WBGene00000301	cav-1	T13F2.8	Live	protein_coding_gene	-0.341756	5.27473	16.8434	4.06e-05	0.00835385
WBGene00001158	ech-9	F01G10.3	Live	protein_coding_gene	1.35287	2.80457	18.9307	4.22e-05	0.00861265
WBGene00011404		T03F7.7	Live	protein_coding_gene	0.61156	2.96028	16.769	4.22e-05	0.00861265
WBGene00001157	ech-8	F01G10.2	Live	protein_coding_gene	0.46165	4.50471	16.7479	4.27e-05	0.00866947
WBGene00014666		C05D12.3	Live	protein_coding_gene	0.312192	5.7943	16.7401	4.29e-05	0.00866947
WBGene00044468		Y69A2AL.2	Live	protein_coding_gene	0.565045	3.22967	16.6739	4.44e-05	0.00893837
WBGene00016066	acd-2	C24G7.4	Live	protein_coding_gene	0.650712	2.81188	16.6326	4.54e-05	0.00909637
WBGene00009926	noah-2	F52B11.3	Live	protein_coding_gene	-0.696618	2.45407	16.4664	4.95e-05	0.00988698
WBGene00003530	nas-11	K11G12.1	Live	protein_coding_gene	0.322704	5.66934	16.4536	4.99e-05	0.00991198
WBGene00008564	acox-1.1	F08A8.1	Live	protein_coding_gene	0.293603	6.59486	16.3722	5.21e-05	0.0103034
WBGene00018643	drd-50	F49F1.1	Live	protein_coding_gene	-0.919549	1.39911	16.2337	5.6e-05	0.0110379
WBGene00016027		C23H5.8	Live	protein_coding_gene	0.307635	5.76591	16.2241	5.63e-05	0.0110474
WBGene00008644		F10C2.3	Live	protein_coding_gene	-1.07863	1.02097	15.876	6.76e-05	0.0132209
WBGene00002272	lec-9	C16H3.2	Live	protein_coding_gene	0.303613	5.87311	15.8683	6.79e-05	0.0132209
WBGene00000738	col-165	F14H12.1	Live	protein_coding_gene	-1.63495	-0.250165	15.8286	6.94e-05	0.0134452
WBGene00006418	spl-2	B0222.4	Live	protein_coding_gene	0.635375	2.68016	15.8039	7.03e-05	0.0135573
WBGene00001794	gta-1	K04D7.3	Live	protein_coding_gene	0.26782	7.40316	15.7973	7.05e-05	0.0135573
WBGene00001066	dpy-4	Y41E3.2	Live	protein_coding_gene	1.34632	1.46308	15.7871	7.09e-05	0.0135752
WBGene00018958	cest-27	F56C11.6	Live	protein_coding_gene	0.570948	3.42161	15.5707	7.95e-05	0.0151582
WBGene00016274		C30G12.2	Live	protein_coding_gene	-0.556856	3.01356	15.4802	8.34e-05	0.0158376
WBGene00015714		C12D12.3	Live	protein_coding_gene	-5.81963	-2.23416	15.4535	8.46e-05	0.0159984
WBGene00009221	acs-2	F28F8.2	Live	protein_coding_gene	-0.344711	5.06995	15.4419	8.51e-05	0.0160322
WBGene00019166	tat-2	H06H21.10	Live	protein_coding_gene	-0.620003	2.83835	15.4122	8.64e-05	0.0162206
WBGene00009973		F53C11.3	Live	protein_coding_gene	0.278842	6.64582	15.3137	9.11e-05	0.0170211
WBGene00001243	elo-5	F41H10.7	Live	protein_coding_gene	0.266148	7.24157	15.1127	0.000101295	0.0188566
WBGene00001067	dpy-5	F27C1.8	Live	protein_coding_gene	1.86912	0.98503	15.0485	0.000104799	0.0194318
WBGene00004020	pho-1	EGAP2.3	Live	protein_coding_gene	0.297307	5.90795	15.0287	0.000105909	0.0195602
WBGene00021325		Y34B4A.9	Live	protein_coding_gene	0.304877	5.6533	14.8352	0.000117342	0.0215867
WBGene00021050		W05H9.3	Live	ncRNA_gene	-0.326428	5.26214	14.7885	0.000120284	0.0220417
WBGene00077673		B0563.10	Live	protein_coding_gene	1.20507	0.696479	14.7358	0.000123696	0.0225786
WBGene00011222		R10H10.3	Live	protein_coding_gene	0.300799	5.68454	14.6848	0.00012709	0.0231082
WBGene00007180		B0457.6	Live	protein_coding_gene	0.697436	2.27555	14.6682	0.000128211	0.0232219
WBGene00044514		R09E12.9	Live	protein_coding_gene	-1.83216	-0.423272	14.5906	0.0001336	0.024105
WBGene00020340		T08B1.1	Live	protein_coding_gene	0.314939	5.38486	14.5377	0.000137405	0.0246965
WBGene00008669	acs-14	F11A3.1	Live	protein_coding_gene	0.295771	5.941	14.5171	0.000138914	0.0248726
WBGene00020182	ugt-53	T03D3.1	Live	protein_coding_gene	0.733256	1.87565	14.4291	0.000145558	0.0259631
WBGene00011330		T01D3.6	Live	protein_coding_gene	-0.30478	5.44432	14.395	0.000148218	0.0263373
WBGene00016422	noah-1	C34G6.6	Live	protein_coding_gene	-0.582354	2.79157	14.3713	0.000150094	0.02657
WBGene00006947	wrt-1	ZK1290.12	Live	protein_coding_gene	-1.78088	-0.562625	14.3599	0.000151007	0.0266311
WBGene00022816	fbn-1	ZK783.1	Live	protein_coding_gene	-0.731527	2.06091	14.3057	0.000155421	0.027307
WBGene00017335		F10D2.10	Live	protein_coding_gene	0.886265	1.5095	14.2609	0.000159162	0.0278016
WBGene00013156		Y53F4B.9	Live	protein_coding_gene	-0.257492	7.15294	14.2578	0.000159422	0.0278016
WBGene00013594		Y87G2A.2	Live	protein_coding_gene	0.344123	5.46089	14.2423	0.000160739	0.0279276
WBGene00001394	fat-2	W02A2.1	Live	protein_coding_gene	0.252951	8.17157	14.1212	0.000171425	0.0296743
WBGene00009431	dct-17	F35E12.7	Live	protein_coding_gene	0.806906	2.03428	14.0543	0.00017763	0.0306353
WBGene00008542	scav-6	F07A5.3	Live	protein_coding_gene	-0.527174	3.16071	14.005	0.000182355	0.031335
WBGene00000067	act-5	T25C8.2	Live	protein_coding_gene	-0.252387	8.25193	13.9734	0.000185442	0.0317144
WBGene00019154	glf-1	H04M03.4	Live	protein_coding_gene	-1.64936	-0.397596	13.9669	0.000186088	0.0317144
WBGene00019213		H20E11.1	Live	protein_coding_gene	0.571071	2.86985	13.9618	0.000186591	0.0317144
WBGene00004130	ketn-1	F54E2.3	Live	protein_coding_gene	-0.261135	6.54921	13.827	0.000200465	0.0339495
WBGene00012213		W02D9.7	Live	protein_coding_gene	-0.310811	5.4918	13.8148	0.000201769	0.0340474
WBGene00016424		C34H4.1	Live	protein_coding_gene	0.710051	2.30117	13.7864	0.000204848	0.0344432
WBGene00015389	scav-1	C03F11.3	Live	protein_coding_gene	0.321955	5.27124	13.6836	0.000216361	0.036249
WBGene00019479		K07C11.7	Live	protein_coding_gene	0.276907	5.95413	13.6746	0.000217407	0.0362946
WBGene00009852	arrd-24	F48F7.7	Live	protein_coding_gene	-2.38199	-0.0694135	13.57	0.000229865	0.0382383
WBGene00015050	clec-51	B0218.6	Live	protein_coding_gene	0.483117	3.36323	13.4308	0.000247567	0.0410375
WBGene00021703	cpt-3	Y48G9A.10	Live	protein_coding_gene	2.99536	-2.1956	13.4173	0.000249345	0.0411867
WBGene00018342		F42A10.6	Live	protein_coding_gene	-0.329295	4.86508	13.4023	0.000251353	0.0413726
WBGene00009213	thn-1	F28D1.3	Live	protein_coding_gene	-1.44997	-0.376597	13.3731	0.000255288	0.0418401
WBGene00011446		T04F8.8	Live	protein_coding_gene	0.257599	6.49275	13.3681	0.000255977	0.0418401
WBGene00019839		R02F11.1	Live	protein_coding_gene	-2.10742	-1.07051	13.3279	0.000261525	0.0425986
WBGene00017484		F15E6.3	Live	protein_coding_gene	-0.730917	1.83712	13.2805	0.000268216	0.0433937
WBGene00010573		K04H4.2	Live	protein_coding_gene	-1.34083	0.237699	13.2802	0.000268256	0.0433937
WBGene00018036		F35C8.5	Live	protein_coding_gene	0.406761	3.95984	13.25	0.000272622	0.0439484
WBGene00004058	pmp-1	C44B7.8	Live	protein_coding_gene	0.334494	4.82522	13.2187	0.000277209	0.0445348
WBGene00019599	acds-10	K09H11.1	Live	protein_coding_gene	0.303893	5.67824	13.2052	0.000279215	0.0447039
WBGene00006533	tba-7	T28D6.2	Live	protein_coding_gene	0.550286	2.97773	13.139	0.000289252	0.0461534
WBGene00002269	lec-6	Y55B1AR.1	Live	protein_coding_gene	0.243766	7.34405	13.031	0.000306409	0.0487253
WBGene00001239	elo-1	F56H11.4	Live	protein_coding_gene	0.242291	7.71496	13.0169	0.00030873	0.0489285
WBGene00021262	fbxa-74	Y22D7AR.9	Live	protein_coding_gene	0.684422	2.19089	12.995	0.000312357	0.0493366
