# Supplementary material for: BMP-dependent mobilization of fatty acid metabolism promotes Caenorhabditis elegans survival on a bacterial pathogen
Source: Dis Model Mech. 2025 Nov 25;18(11):dmm052357. doi: 10.1242/dmm.052357 (PMC12690539; doi:10.1242/dmm.052357)
Supplement: Table S2. Gene list of differentially expressed genes in dbl-1 on S. marcescens vs. E coli. [file dmm-18-052357-TableS2.xlsx]

## Sheet: dbl-1_SM vs. dbl-1_EC FDR<0.05
GeneID	GeneName	Transcript	Live	Type	logFC	logCPM	F	PValue	FDR
WBGene00011801		T16G1.7	Live	protein_coding_gene	-2.62614	3.64666	378.552	2.83e-84	1.33e-79
WBGene00019619	asp-14	K10C2.3	Live	protein_coding_gene	-1.58192	6.12126	362.285	9.78e-81	2.29e-76
WBGene00009706	argk-1	F44G3.2	Live	protein_coding_gene	-4.2752	2.43703	297.207	1.42e-66	2.22e-62
WBGene00003844	odc-1	K11C4.4	Live	protein_coding_gene	1.54462	4.69664	238.405	9.1e-54	1.07e-49
WBGene00008584	irg-4	F08G5.6	Live	protein_coding_gene	-1.39094	5.06883	222.952	2.12e-50	1.99e-46
WBGene00015400	cyp-35A2	C03G6.15	Live	protein_coding_gene	-1.26058	5.40423	216.955	4.31e-49	3.37e-45
WBGene00003474	mtl-2	T08G5.10	Live	protein_coding_gene	-1.43048	4.75382	202.857	5.11e-46	3.42e-42
WBGene00007605	hrg-7	C15C8.3	Live	protein_coding_gene	-0.953635	7.88499	199.402	2.9e-45	1.7e-41
WBGene00004997	spp-12	T22G5.7	Live	protein_coding_gene	1.79648	3.37987	192.415	9.68e-44	5.05e-40
WBGene00008486	ugt-44	F01D4.2	Live	protein_coding_gene	1.0172	5.98908	185.018	3.98e-42	1.87e-38
WBGene00007455	ugt-22	C08F11.8	Live	protein_coding_gene	-0.944274	6.819	180.107	4.69e-41	2e-37
WBGene00003093	lys-4	F58B3.1	Live	protein_coding_gene	1.05829	5.586	173.195	1.51e-39	5.92e-36
WBGene00008167	acox-1.5	C48B4.1	Live	protein_coding_gene	1.00049	5.7822	161.146	6.47e-37	2.33e-33
WBGene00009221	acs-2	F28F8.2	Live	protein_coding_gene	-1.12962	5.06995	159.261	1.67e-36	5.59e-33
WBGene00007362	cyp-35C1	C06B3.3	Live	protein_coding_gene	-1.67449	3.67962	149.172	2.67e-34	8.35e-31
WBGene00020128		R193.2	Live	protein_coding_gene	-0.838706	6.74511	146.276	1.15e-33	3.36e-30
WBGene00009877		F49C12.7	Live	protein_coding_gene	1.17008	4.41401	140.165	2.48e-32	6.85e-29
WBGene00002271	lec-8	R07B1.10	Live	protein_coding_gene	0.870456	6.18036	134.016	5.49e-31	1.43e-27
WBGene00017678	asp-12	F21F8.4	Live	protein_coding_gene	0.761855	8.14835	128.174	1.04e-29	2.57e-26
WBGene00009048	cth-1	F22B8.6	Live	protein_coding_gene	-1.39206	3.91688	124.074	8.2e-29	1.92e-25
WBGene00010070	nep-17	F54F11.2	Live	protein_coding_gene	-0.757287	8.71477	122.655	1.68e-28	3.75e-25
WBGene00000213	asm-3	W03G1.7	Live	protein_coding_gene	-2.14875	3.05203	117.072	2.79e-27	5.96e-24
WBGene00003995	pgp-1	K08E7.9	Live	protein_coding_gene	-1.62007	3.32766	112.78	2.43e-26	4.96e-23
WBGene00000785	cpr-5	W07B8.5	Live	protein_coding_gene	-0.703439	7.9707	108.145	2.52e-25	4.92e-22
WBGene00000784	cpr-4	F44C4.3	Live	protein_coding_gene	0.850083	5.81295	107.789	3.01e-25	5.66e-22
WBGene00020938	clec-218	W02D7.2	Live	protein_coding_gene	-1.54008	3.9131	104.41	1.66e-24	2.99e-21
WBGene00008220		C50B6.7	Live	protein_coding_gene	-1.19079	3.70859	98.1033	4e-23	6.94e-20
WBGene00011800		T16G1.6	Live	protein_coding_gene	-3.07889	1.70585	95.8215	1.27e-22	2.12e-19
WBGene00004994	spp-9	T25C12.2	Live	protein_coding_gene	1.67393	2.35439	92.1714	7.99e-22	1.29e-18
WBGene00020788	nep-22	T25B6.2	Live	protein_coding_gene	-0.717263	5.94168	88.412	5.34e-21	8.35e-18
WBGene00021335	spp-23	Y34D9A.11	Live	protein_coding_gene	1.04302	4.04579	84.0168	4.93e-20	7.46e-17
WBGene00017969	ctsa-3.1	F32A5.3	Live	protein_coding_gene	-0.761391	5.26455	75.1901	4.29e-18	6.29e-15
WBGene00019914	clec-150	R06B10.3	Live	protein_coding_gene	0.597559	7.49181	75.0943	4.51e-18	6.4e-15
WBGene00016450	clec-5	C35D10.14	Live	protein_coding_gene	-1.73523	2.77873	74.5403	5.96e-18	8.23e-15
WBGene00019565	cyp-35A3	K09D9.2	Live	protein_coding_gene	-2.05974	1.92373	70.3159	5.07e-17	6.8e-14
WBGene00021160	gba-4	Y4C6B.6	Live	protein_coding_gene	0.73037	5.09673	69.1563	9.13e-17	1.19e-13
WBGene00004987	spp-2	T08A9.12	Live	protein_coding_gene	1.30582	2.66373	65.002	7.5e-16	9.51e-13
WBGene00007875	dod-24	C32H11.12	Live	protein_coding_gene	-1.04309	3.57861	64.0561	1.21e-15	1.5e-12
WBGene00019830	hrg-1	R02E12.6	Live	protein_coding_gene	-0.735153	4.76592	62.7783	2.32e-15	2.79e-12
WBGene00000986	dhs-23	R08H2.1	Live	protein_coding_gene	-3.09144	0.246543	62.2455	3.04e-15	3.57e-12
WBGene00003956	pcp-1	ZK112.1	Live	protein_coding_gene	-0.657621	5.46202	61.8027	3.81e-15	4.36e-12
WBGene00019968		R08F11.4	Live	protein_coding_gene	2.6171	0.586194	61.4378	4.58e-15	5.12e-12
WBGene00019234	ugt-8	H23N18.3	Live	protein_coding_gene	-2.55049	0.440608	58.9952	1.58e-14	1.73e-11
WBGene00006862	pnk-4	C42D8.3	Live	protein_coding_gene	0.66397	5.06818	58.6654	1.87e-14	2e-11
WBGene00017892		F28B4.3	Live	protein_coding_gene	-0.5081	8.02788	56.5854	5.39e-14	5.62e-11
WBGene00007811		C29F7.2	Live	protein_coding_gene	-0.877614	3.84111	56.457	5.76e-14	5.87e-11
WBGene00019963		R08E5.3	Live	protein_coding_gene	0.57258	5.72934	54.9731	1.22e-13	1.22e-10
WBGene00003786	npa-1	VC5.3	Live	protein_coding_gene	-0.498303	8.17915	53.6857	2.36e-13	2.3e-10
WBGene00019473	cyp-35A5	K07C6.5	Live	protein_coding_gene	-1.81029	2.19944	53.4615	2.64e-13	2.53e-10
WBGene00017658		F21C10.9	Live	protein_coding_gene	-1.13235	3.15193	52.8324	3.64e-13	3.41e-10
WBGene00015913		C17F4.7	Live	protein_coding_gene	0.497499	9.1748	52.7679	3.76e-13	3.46e-10
WBGene00000212	asm-2	ZK455.4	Live	protein_coding_gene	-1.09823	3.0476	52.0039	5.55e-13	5.01e-10
WBGene00011938	alh-13	T22H6.2	Live	protein_coding_gene	0.606695	5.16005	50.5177	1.18e-12	1.05e-09
WBGene00000670	col-95	Y41C4A.16	Live	protein_coding_gene	0.478677	7.31418	49.929	1.6e-12	1.39e-09
WBGene00022252		Y73B6BL.31	Live	protein_coding_gene	0.554595	5.59758	49.5597	1.93e-12	1.64e-09
WBGene00007836		C31C9.2	Live	protein_coding_gene	0.546147	5.65875	48.5638	3.2e-12	2.68e-09
WBGene00020662		T21H3.1	Live	protein_coding_gene	0.469571	8.30725	48.3571	3.56e-12	2.93e-09
WBGene00010769	asah-1	K11D2.2	Live	protein_coding_gene	-0.667249	4.65373	46.3616	9.85e-12	7.96e-09
WBGene00010128		F55G11.8	Live	protein_coding_gene	-1.13075	2.77375	45.6702	1.4e-11	1.11e-08
WBGene00001395	fat-3	W08D2.4	Live	protein_coding_gene	-0.494598	6.22281	45.3492	1.65e-11	1.29e-08
WBGene00010339	acl-1	F59F4.4	Live	protein_coding_gene	0.525143	5.69264	45.2325	1.75e-11	1.35e-08
WBGene00004020	pho-1	EGAP2.3	Live	protein_coding_gene	0.509081	5.90795	44.5325	2.51e-11	1.87e-08
WBGene00009049		F22B8.7	Live	protein_coding_gene	-0.760205	3.91377	44.5267	2.51e-11	1.87e-08
WBGene00021581	clec-70	Y46C8AL.3	Live	protein_coding_gene	-1.70272	1.094	44.501	2.55e-11	1.87e-08
WBGene00012144		T28H10.3	Live	protein_coding_gene	0.528668	5.5675	43.7717	3.69e-11	2.67e-08
WBGene00010238		F58B4.5	Live	protein_coding_gene	-0.885834	3.39885	43.698	3.84e-11	2.73e-08
WBGene00019100		F59B1.8	Live	protein_coding_gene	-0.710024	4.08329	42.7811	6.13e-11	4.29e-08
WBGene00019978	hacd-1	R09B5.6	Live	protein_coding_gene	0.459099	6.33048	42.176	8.35e-11	5.76e-08
WBGene00011105		R07E3.4	Live	protein_coding_gene	0.607387	4.59886	41.9104	9.57e-11	6.5e-08
WBGene00011979		T24B8.5	Live	protein_coding_gene	0.682247	4.10413	41.6028	1.12e-10	7.5e-08
WBGene00016920		C54E4.5	Live	protein_coding_gene	0.962457	2.85958	41.064	1.48e-10	9.75e-08
WBGene00019232	ugt-13	H23N18.1	Live	protein_coding_gene	-0.854239	3.22741	40.6363	1.84e-10	1.2e-07
WBGene00016995	acly-1	D1005.1	Live	protein_coding_gene	0.434146	9.14011	40.362	2.11e-10	1.36e-07
WBGene00017012	acs-22	D1009.1	Live	protein_coding_gene	0.430284	7.04863	40.1275	2.38e-10	1.51e-07
WBGene00009578		F40F8.5	Live	protein_coding_gene	0.54027	5.20813	39.8982	2.68e-10	1.68e-07
WBGene00019540		K08D12.6	Live	protein_coding_gene	-0.42382	8.2492	39.4615	3.35e-10	2.07e-07
WBGene00044107		F58G6.9	Live	protein_coding_gene	-0.864586	3.29145	38.7711	4.77e-10	2.91e-07
WBGene00017336	ugt-41	F10D2.11	Live	protein_coding_gene	-1.30047	2.07011	38.3957	5.78e-10	3.48e-07
WBGene00013654		Y105C5B.15	Live	protein_coding_gene	-0.496674	6.0904	37.7293	8.14e-10	4.83e-07
WBGene00018398	sptl-2	F43H9.2	Live	protein_coding_gene	0.488486	5.50929	37.6545	8.45e-10	4.96e-07
WBGene00018342		F42A10.6	Live	protein_coding_gene	-0.579132	4.86508	37.109	1.12e-09	6.48e-07
WBGene00007808	best-7	C29F4.2	Live	protein_coding_gene	0.824293	3.2179	36.6674	1.4e-09	8.02e-07
WBGene00003411	mrp-5	F14F4.3	Live	protein_coding_gene	-0.406473	7.56811	36.3567	1.64e-09	9.3e-07
WBGene00001398	fat-6	VZK822L.1	Live	protein_coding_gene	0.412231	7.33333	36.2687	1.72e-09	9.61e-07
WBGene00000831	ctl-2	Y54G11A.5	Live	protein_coding_gene	0.442829	6.06069	35.9949	1.98e-09	1.09e-06
WBGene00010123		F55G11.2	Live	protein_coding_gene	-2.27504	0.684411	35.6546	2.36e-09	1.29e-06
WBGene00015449	ugt-63	C04F5.7	Live	protein_coding_gene	-0.590804	4.46498	35.4099	2.67e-09	1.44e-06
WBGene00004062	pmp-5	T10H9.5	Live	protein_coding_gene	-0.465853	6.33964	35.3014	2.83e-09	1.51e-06
WBGene00017964		F31F7.1	Live	protein_coding_gene	-0.517877	5.18737	34.3429	4.62e-09	2.44e-06
WBGene00006404	tag-10	C31C9.1	Live	protein_coding_gene	-0.451925	5.86364	34.268	4.81e-09	2.51e-06
WBGene00010062	lipl-1	F54F3.3	Live	protein_coding_gene	-1.93641	0.85994	34.0227	5.45e-09	2.81e-06
WBGene00007807		C29F3.7	Live	protein_coding_gene	-0.560574	4.80373	33.3027	7.89e-09	4.02e-06
WBGene00008043		C40H1.8	Live	protein_coding_gene	-2.89439	-0.613915	33.1798	8.41e-09	4.24e-06
WBGene00016204	gsto-1	C29E4.7	Live	protein_coding_gene	-0.760811	3.2691	32.974	9.35e-09	4.66e-06
WBGene00007331	pho-11	C05C10.4	Live	protein_coding_gene	-0.524006	5.47191	32.1396	1.44e-08	7.09e-06
WBGene00000219	asp-6	F21F8.7	Live	protein_coding_gene	0.395904	10.2687	31.7971	1.71e-08	8.37e-06
WBGene00011190	swt-6	R10D12.9	Live	protein_coding_gene	1.04375	2.39304	31.7167	1.79e-08	8.63e-06
WBGene00010928	clec-258	M162.2	Live	protein_coding_gene	-4.24133	-0.903528	31.324	2.19e-08	1.05e-05
WBGene00006925	vit-1	K09F5.2	Live	protein_coding_gene	-0.410782	11.8154	30.8479	2.79e-08	1.32e-05
WBGene00006929	vit-5	C04F6.1	Live	protein_coding_gene	-0.431635	13.4492	30.6832	3.04e-08	1.43e-05
WBGene00020674		T22B7.7	Live	protein_coding_gene	-0.879164	2.80665	30.4538	3.42e-08	1.59e-05
WBGene00007460		C08F11.13	Live	protein_coding_gene	0.980682	2.40851	29.8495	4.67e-08	2.15e-05
WBGene00000715	col-142	T15B7.4	Live	protein_coding_gene	-0.378912	6.48146	29.5275	5.52e-08	2.51e-05
WBGene00018138	folt-2	F37B4.7	Live	protein_coding_gene	-0.373625	8.77035	29.4786	5.66e-08	2.55e-05
WBGene00016048		C24B9.3	Live	protein_coding_gene	-0.402585	6.42302	29.1942	6.55e-08	2.93e-05
WBGene00004058	pmp-1	C44B7.8	Live	protein_coding_gene	0.49978	4.82522	29.1369	6.75e-08	2.99e-05
WBGene00016424		C34H4.1	Live	protein_coding_gene	0.961524	2.30117	28.8072	8e-08	3.51e-05
WBGene00018885	drd-5	F55E10.6	Live	protein_coding_gene	-0.953404	2.73203	28.5507	9.13e-08	3.97e-05
WBGene00018958	cest-27	F56C11.6	Live	protein_coding_gene	0.669578	3.42161	28.4219	9.76e-08	4.2e-05
WBGene00004130	ketn-1	F54E2.3	Live	protein_coding_gene	-0.371475	6.54921	28.3259	1.03e-07	4.37e-05
WBGene00022497		Y119D3B.21	Live	protein_coding_gene	0.371655	6.7776	28.0618	1.18e-07	4.97e-05
WBGene00010759	cysl-2	K10H10.2	Live	protein_coding_gene	-0.418246	5.56111	27.4231	1.64e-07	6.85e-05
WBGene00010277		F58G6.7	Live	protein_coding_gene	-0.728853	3.32762	27.1785	1.86e-07	7.71e-05
WBGene00012615	dct-16	Y38H6C.1	Live	protein_coding_gene	0.355526	8.69006	27.0618	1.97e-07	8.11e-05
WBGene00010256	hrg-3	F58E6.7	Live	protein_coding_gene	-0.96521	2.08536	26.9853	2.05e-07	8.37e-05
WBGene00017691	ilys-5	F22A3.6	Live	protein_coding_gene	0.350513	8.19158	26.8255	2.23e-07	9.01e-05
WBGene00008097	ugt-15	C44H9.1	Live	protein_coding_gene	-1.66444	0.539719	26.7976	2.26e-07	9.06e-05
WBGene00016943	acdh-1	C55B7.4	Live	protein_coding_gene	-0.357537	9.46173	26.57	2.54e-07	0.000101091
WBGene00016425		C34H4.2	Live	protein_coding_gene	0.878193	2.52086	26.4072	2.77e-07	0.000109055
WBGene00020891	cest-24	T28C12.4	Live	protein_coding_gene	-0.450093	4.98929	26.1185	3.21e-07	0.000125584
WBGene00007890		C33A12.19	Live	protein_coding_gene	0.759221	3.02027	26.1008	3.24e-07	0.000125693
WBGene00003163	mdl-1	R03E9.1	Live	protein_coding_gene	-0.514688	4.26941	25.4343	4.58e-07	0.000176078
WBGene00010897	lact-3	M28.6	Live	protein_coding_gene	0.42438	5.24319	25.3601	4.76e-07	0.000181494
WBGene00009110		F25D1.5	Live	protein_coding_gene	-1.21184	1.36467	25.2478	5.04e-07	0.000190818
WBGene00000656	col-80	C09G5.5	Live	protein_coding_gene	-0.345759	9.56381	25.0755	5.52e-07	0.000206985
WBGene00020952	kel-8	W02G9.2	Live	protein_coding_gene	0.480484	4.63234	24.8421	6.23e-07	0.000231768
WBGene00009047		F22B8.4	Live	pseudogene	-1.92976	0.0135793	24.6189	6.99e-07	0.000258171
WBGene00017881	asp-13	F28A12.4	Live	protein_coding_gene	-0.343504	7.31735	24.324	8.15e-07	0.000298526
WBGene00001158	ech-9	F01G10.3	Live	protein_coding_gene	0.717387	2.80457	23.8287	1.05e-06	0.000383093
WBGene00017756		F23F12.12	Live	protein_coding_gene	-0.990739	2.11569	23.694	1.13e-06	0.0004077
WBGene00020587	ugt-9	T19H12.1	Live	protein_coding_gene	-1.09874	1.66381	23.6026	1.18e-06	0.000424255
WBGene00000781	cpr-1	C52E4.1	Live	protein_coding_gene	0.365541	6.11347	23.1906	1.47e-06	0.000521589
WBGene00011803		T16G12.1	Live	protein_coding_gene	-0.378975	5.70976	22.8086	1.79e-06	0.000627842
WBGene00021070	cpr-8	W07B8.1	Live	protein_coding_gene	-0.554167	3.83542	22.8053	1.79e-06	0.000627842
WBGene00009724		F45D3.4	Live	protein_coding_gene	-0.536446	3.93287	22.7675	1.83e-06	0.000635566
WBGene00006927	vit-3	F59D8.1	Live	protein_coding_gene	-0.347596	11.3994	22.6548	1.94e-06	0.00066792
WBGene00008032		C39E9.8	Live	protein_coding_gene	-0.397523	5.34681	22.6438	1.95e-06	0.00066792
WBGene00018643	drd-50	F49F1.1	Live	protein_coding_gene	-1.59296	1.39911	22.6048	1.99e-06	0.000676673
WBGene00009982		F53F1.4	Live	protein_coding_gene	-0.530638	4.08398	22.5498	2.05e-06	0.000691325
WBGene00000732	col-159	F57B1.3	Live	protein_coding_gene	-0.362813	5.80278	22.3375	2.29e-06	0.000766608
WBGene00003095	lys-6	F58B3.3	Live	protein_coding_gene	2.50376	-0.681604	22.2935	2.34e-06	0.00077879
WBGene00010274		F58G6.3	Live	protein_coding_gene	-0.713416	2.98575	22.0215	2.7e-06	0.000891003
WBGene00020007		R11F4.1	Live	protein_coding_gene	0.434199	4.7483	21.8691	2.92e-06	0.000957878
WBGene00016716	acs-17	C46F4.2	Live	protein_coding_gene	0.38448	5.28078	21.7799	3.06e-06	0.000996489
WBGene00013007		Y48E1B.8	Live	protein_coding_gene	-0.676365	3.36131	21.6999	3.19e-06	0.00103179
WBGene00016066	acd-2	C24G7.4	Live	protein_coding_gene	0.704698	2.81188	21.3096	3.91e-06	0.00125072
WBGene00002348	myo-1	R06C7.10	Live	protein_coding_gene	-0.42247	4.77779	21.3046	3.92e-06	0.00125072
WBGene00009723		F45D3.3	Live	protein_coding_gene	-0.511353	4.00121	21.2414	4.05e-06	0.00127299
WBGene00021503	ctsa-4.2	Y40D12A.2	Live	protein_coding_gene	-0.376415	5.40271	21.238	4.06e-06	0.00127299
WBGene00001754	gst-6	F11G11.3	Live	protein_coding_gene	-0.907453	2.10855	21.232	4.07e-06	0.00127299
WBGene00044468		Y69A2AL.2	Live	protein_coding_gene	0.62616	3.22967	21.0268	4.53e-06	0.00140751
WBGene00000783	cpr-3	T10H4.12	Live	protein_coding_gene	0.613348	3.29422	20.9557	4.7e-06	0.00145111
WBGene00022645		ZK6.11	Live	protein_coding_gene	0.367467	5.82768	20.9308	4.76e-06	0.00146048
WBGene00001394	fat-2	W02A2.1	Live	protein_coding_gene	0.309384	8.17157	20.8966	4.85e-06	0.0014771
WBGene00000216	asp-3	H22K11.1	Live	protein_coding_gene	0.317078	9.96365	20.7706	5.18e-06	0.00156738
WBGene00019376	lipl-4	K04A8.5	Live	protein_coding_gene	3.81708	-1.88377	20.6906	5.4e-06	0.00162375
WBGene00006759	unc-22	ZK617.1	Live	protein_coding_gene	-0.31349	6.63892	20.6476	5.52e-06	0.00164511
WBGene00019730	asns-2	M02D8.4	Live	protein_coding_gene	-0.560174	3.8461	20.6412	5.54e-06	0.00164511
WBGene00007766		C27C7.1	Live	protein_coding_gene	-0.321251	6.35584	20.6118	5.63e-06	0.00166008
WBGene00018646	mul-1	F49F1.6	Live	protein_coding_gene	-1.82238	-0.133661	20.5603	5.78e-06	0.00169466
WBGene00044206		T26H5.9	Live	protein_coding_gene	1.7655	-0.165694	20.5117	5.93e-06	0.00172393
WBGene00007867		C32H11.4	Live	protein_coding_gene	-1.02765	1.54264	20.5037	5.95e-06	0.00172393
WBGene00016786	cyp-35A4	C49G7.8	Live	protein_coding_gene	-1.69327	-0.0157494	20.3853	6.33e-06	0.00182277
WBGene00000218	asp-5	F21F8.3	Live	protein_coding_gene	0.306856	8.93776	20.3299	6.52e-06	0.0018568
WBGene00013035		Y49E10.16	Live	protein_coding_gene	0.408544	4.85383	20.324	6.54e-06	0.0018568
WBGene00015483		C05D11.5	Live	protein_coding_gene	0.729865	2.59066	20.315	6.57e-06	0.0018568
WBGene00012608	hphd-1	Y38F1A.6	Live	protein_coding_gene	-0.307501	8.57753	20.2149	6.92e-06	0.00193542
WBGene00009940	strl-1	F52F12.7	Live	protein_coding_gene	0.332434	6.09572	20.2127	6.93e-06	0.00193542
WBGene00003096	lys-7	C02A12.4	Live	protein_coding_gene	0.556635	3.87142	20.1389	7.2e-06	0.00199961
WBGene00002026	hsp-70	C12C8.1	Live	protein_coding_gene	-0.763023	2.40371	20.0845	7.41e-06	0.00204523
WBGene00008731		F13B12.3	Live	protein_coding_gene	-1.27488	1.10959	19.8712	8.29e-06	0.00226036
WBGene00019368		K03H6.2	Live	protein_coding_gene	-0.4808	4.06922	19.8638	8.32e-06	0.00226036
WBGene00005002	spp-17	C54G6.5	Live	protein_coding_gene	0.303854	7.27474	19.8598	8.34e-06	0.00226036
WBGene00012664		Y39B6A.1	Live	protein_coding_gene	0.301036	7.34385	19.7808	8.69e-06	0.00234218
WBGene00007422	ugt-17	C08B6.1	Live	protein_coding_gene	-0.550927	3.6863	19.6379	9.36e-06	0.00250967
WBGene00003572	ncx-7	C07A9.11	Live	protein_coding_gene	-0.499613	3.94886	19.5789	9.66e-06	0.00257366
WBGene00006418	spl-2	B0222.4	Live	protein_coding_gene	0.725628	2.68016	19.4469	1.03e-05	0.00274211
WBGene00002010	hsp-6	C37H5.8	Live	protein_coding_gene	-0.30438	9.59416	19.3996	1.06e-05	0.0027703
WBGene00015660	catp-3	C09H5.2	Live	protein_coding_gene	0.298466	7.38666	19.3994	1.06e-05	0.0027703
WBGene00010790	sodh-1	K12G11.3	Live	protein_coding_gene	0.414061	4.54484	19.3953	1.06e-05	0.0027703
WBGene00018760	irg-3	F53E10.4	Live	protein_coding_gene	0.386403	4.88472	19.3273	1.1e-05	0.00285479
WBGene00015050	clec-51	B0218.6	Live	protein_coding_gene	0.582255	3.36323	19.2592	1.14e-05	0.00294218
WBGene00044811		F12E12.11	Live	protein_coding_gene	-1.10785	1.39827	19.1017	1.24e-05	0.00317779
WBGene00020921		W01C8.5	Live	protein_coding_gene	0.360782	5.28907	19.0912	1.25e-05	0.00317802
WBGene00020139	eppl-1	T01B11.2	Live	protein_coding_gene	-0.397007	4.96462	18.9412	1.35e-05	0.00340376
WBGene00009957		F53B2.8	Live	protein_coding_gene	0.801876	2.23196	18.9369	1.35e-05	0.00340376
WBGene00019742	nhr-202	M02H5.4	Live	protein_coding_gene	-0.95418	1.65093	18.9294	1.36e-05	0.00340376
WBGene00010962	ctc-3	MTCE.23	Live	protein_coding_gene	0.302642	9.89012	18.8797	1.39e-05	0.00347492
WBGene00015933		C17H12.8	Live	protein_coding_gene	0.357373	5.28635	18.7316	1.51e-05	0.00373568
WBGene00002021	hsp-17	F52E1.7	Live	protein_coding_gene	0.530827	3.6248	18.653	1.57e-05	0.00387229
WBGene00010083	xdh-1	F55B11.1	Live	protein_coding_gene	-0.471761	4.13193	18.486	1.71e-05	0.0042048
WBGene00000733	col-160	F57B1.4	Live	protein_coding_gene	-0.291159	9.12094	18.1608	2.03e-05	0.00496143
WBGene00007959		C35C5.10	Live	protein_coding_gene	-0.484731	3.92853	17.9953	2.21e-05	0.00538381
WBGene00001477	fmo-2	K08C7.5	Live	protein_coding_gene	1.76332	-0.543131	17.9547	2.26e-05	0.00547166
WBGene00016020	sptl-1	C23H3.4	Live	protein_coding_gene	0.285917	7.33739	17.8448	2.4e-05	0.00574513
WBGene00045418		F15B9.10	Live	protein_coding_gene	-0.323016	5.87187	17.8424	2.4e-05	0.00574513
WBGene00006820	unc-89	C09D1.1	Live	protein_coding_gene	-0.346471	5.39769	17.8008	2.45e-05	0.0058422
WBGene00007506	fbxc-58	C10C5.2	Live	protein_coding_gene	1.44802	0.159284	17.5984	2.73e-05	0.00646527
WBGene00022610	ltah-1.2	ZC416.6	Live	protein_coding_gene	0.305112	6.27968	17.5023	2.87e-05	0.0067661
WBGene00022797	best-24	ZK688.2	Live	protein_coding_gene	0.58299	3.15965	17.4652	2.93e-05	0.00686504
WBGene00015044	cyp-34A9	B0213.15	Live	protein_coding_gene	-1.00483	1.45987	17.334	3.14e-05	0.00731911
WBGene00013216		Y54G11A.7	Live	protein_coding_gene	-0.369975	4.92493	17.0441	3.65e-05	0.00848316
WBGene00011798		T16G1.4	Live	protein_coding_gene	-1.39284	0.357065	16.7033	4.37e-05	0.0101021
WBGene00008621		F09C8.1	Live	protein_coding_gene	-0.457303	4.33129	16.6221	4.56e-05	0.0104558
WBGene00009773	lipl-2	F46B6.8	Live	protein_coding_gene	-0.85221	1.69948	16.6194	4.57e-05	0.0104558
WBGene00004008	pgp-14	F22E10.3	Live	protein_coding_gene	-0.843937	1.75709	16.6058	4.6e-05	0.0104795
WBGene00013920	pssy-1	ZC506.3	Live	protein_coding_gene	0.331828	5.40934	16.5729	4.68e-05	0.0106116
WBGene00012217		W02H3.1	Live	protein_coding_gene	-0.952975	1.74426	16.4548	4.98e-05	0.0112389
WBGene00006787	unc-52	ZC101.2	Live	protein_coding_gene	-0.275693	7.08882	16.4303	5.05e-05	0.0113308
WBGene00012251	clec-49	W04E12.6	Live	protein_coding_gene	0.508108	3.63987	16.1672	5.8e-05	0.0129569
WBGene00012593	nspe-7	Y38E10A.15	Live	protein_coding_gene	1.40675	0.636784	15.9846	6.39e-05	0.0142006
WBGene00007691	cest-8	C23H4.2	Live	protein_coding_gene	-1.87413	-0.699403	15.6476	7.63e-05	0.0168891
WBGene00009394	clec-63	F35C5.6	Live	protein_coding_gene	0.268001	8.65506	15.6113	7.78e-05	0.017135
WBGene00010470	cdr-4	K01D12.11	Live	protein_coding_gene	-0.465455	3.68315	15.598	7.84e-05	0.0171755
WBGene00008542	scav-6	F07A5.3	Live	protein_coding_gene	-0.553062	3.16071	15.5737	7.94e-05	0.017317
WBGene00021635		Y47G6A.5	Live	protein_coding_gene	-0.514866	3.393	15.4933	8.28e-05	0.0179854
WBGene00022178	cest-25	Y71H2AM.13	Live	protein_coding_gene	0.314925	5.61045	15.3059	9.14e-05	0.0197099
WBGene00001758	gst-10	Y45G12C.2	Live	protein_coding_gene	-0.48567	3.76759	15.3029	9.16e-05	0.0197099
WBGene00016061	hpo-15	C24G6.6	Live	protein_coding_gene	0.321086	5.53353	15.244	9.45e-05	0.020241
WBGene00013900	ugt-18	ZC443.5	Live	protein_coding_gene	0.929017	1.18981	15.1246	0.00010066	0.0214638
WBGene00010204		F57F5.1	Live	protein_coding_gene	0.267391	9.46261	15.0723	0.000103487	0.0219492
WBGene00011330		T01D3.6	Live	protein_coding_gene	-0.336483	5.44432	15.0653	0.000103871	0.0219492
WBGene00002018	hsp-16.41	Y46H3A.2	Live	protein_coding_gene	-1.38718	0.00131363	14.9997	0.000107548	0.0226242
WBGene00001059	dpf-6	F44B9.1	Live	protein_coding_gene	0.809658	1.75227	14.9912	0.000108034	0.0226249
WBGene00020732		T23E7.2	Live	protein_coding_gene	-0.275516	6.37297	14.9611	0.00010977	0.0228863
WBGene00045416		Y37H2A.14	Live	protein_coding_gene	1.16344	0.524342	14.852	0.000116302	0.0241408
WBGene00021296		Y25C1A.13	Live	protein_coding_gene	0.329954	5.12325	14.8383	0.000117149	0.0242096
WBGene00003704	nhr-114	Y45G5AM.1	Live	protein_coding_gene	0.276678	6.38139	14.7188	0.000124819	0.0256814
WBGene00019885		R05D8.7	Live	protein_coding_gene	-1.8355	-0.855634	14.5833	0.000134122	0.0273865
WBGene00009973		F53C11.3	Live	protein_coding_gene	0.261468	6.64582	14.5811	0.000134273	0.0273865
WBGene00007885	ugt-21	C33A12.6	Live	protein_coding_gene	-0.784732	1.91004	14.5452	0.000136855	0.0277922
WBGene00001863	him-4	F15G9.4	Live	protein_coding_gene	-0.334315	5.006	14.4525	0.000143764	0.0290695
WBGene00017131		E04F6.15	Live	protein_coding_gene	0.5411	3.08155	14.3368	0.000152872	0.0307785
WBGene00003997	pgp-3	ZK455.7	Live	protein_coding_gene	-0.439185	3.73563	14.2654	0.000158785	0.0318323
WBGene00004394	rol-1	Y57A10A.11	Live	protein_coding_gene	-1.01119	0.820411	14.2465	0.000160382	0.0320157
WBGene00006686	twk-34	K06B4.12	Live	protein_coding_gene	0.541201	3.0476	14.2264	0.000162109	0.0322232
WBGene00000067	act-5	T25C8.2	Live	protein_coding_gene	-0.253582	8.25193	14.0937	0.000173952	0.0344314
WBGene00003738	nid-1	F54F3.1	Live	protein_coding_gene	-0.267249	6.46132	13.973	0.000185482	0.0365595
WBGene00022593		ZC328.3	Live	protein_coding_gene	0.426692	3.83396	13.8774	0.000195162	0.0383064
WBGene00016174		C27H5.4	Live	protein_coding_gene	-0.622554	2.58814	13.8111	0.000202168	0.0395163
WBGene00012445		Y16B4A.2	Live	protein_coding_gene	-0.255006	6.8466	13.7971	0.000203676	0.0396458
WBGene00002915	let-805	H19M22.2	Live	protein_coding_gene	-0.258195	6.51422	13.632	0.000222399	0.0430996
WBGene00003511	mxl-3	F46G10.6	Live	protein_coding_gene	-0.358847	4.53619	13.6247	0.000223257	0.0430996
WBGene00016644	abhd-3.2	C44C1.5	Live	protein_coding_gene	-0.309474	5.33997	13.535	0.000234191	0.0450251
WBGene00000639	col-63	ZK265.2	Live	protein_coding_gene	-1.10553	0.405985	13.4784	0.000241362	0.0462144
WBGene00015692	ugt-25	C10H11.3	Live	protein_coding_gene	-0.887785	1.43581	13.4126	0.000249976	0.0476692
WBGene00010681	mak-1	K08F8.1	Live	protein_coding_gene	-0.250373	6.88332	13.3403	0.000259804	0.0493429
