# Supplementary material for: BMP-dependent mobilization of fatty acid metabolism promotes Caenorhabditis elegans survival on a bacterial pathogen
Source: Dis Model Mech. 2025 Nov 25;18(11):dmm052357. doi: 10.1242/dmm.052357 (PMC12690539; doi:10.1242/dmm.052357)
Supplement: Table S3. Gene list of genes induced in N2 but not in dbl-1 mutants on S. marcescens vs. E coli. [file dmm-18-052357-TableS3.xlsx]

## Sheet: Genes upregulated in N2 only
GeneID	GeneName	Transcript	Live	Type	logFC	logCPM	F	PValue	FDR
WBGene00022642	lipl-5	ZK6.7	Live	protein_coding_gene	1.52264	6.95699	475.579	2.27713e-105	2.13645e-101
WBGene00001399	fat-7	F10D2.9	Live	protein_coding_gene	1.78154	3.36508	191.833	1.29747e-43	5.53323e-40
WBGene00012253	clec-50	W04E12.8	Live	protein_coding_gene	0.926982	7.5234	184.015	6.58747e-42	2.57521e-38
WBGene00001397	fat-5	W06D12.3	Live	protein_coding_gene	1.92562	2.30992	116.599	3.54661e-27	9.24304e-24
WBGene00021768		Y51F10.7	Live	protein_coding_gene	0.686622	6.87462	98.8164	2.78868e-23	5.68782e-20
WBGene00010050		F54D5.4	Live	protein_coding_gene	0.730711	5.84723	90.0567	2.32715e-21	4.1988e-18
WBGene00003091	lys-2	Y22F5A.5	Live	protein_coding_gene	0.807138	5.15325	88.4439	5.25767e-21	8.80866e-18
WBGene00014164	lact-2	ZK945.1	Live	protein_coding_gene	0.848064	4.68097	80.3372	3.17063e-19	4.24964e-16
WBGene00003607	nhr-8	F33D4.1	Live	protein_coding_gene	1.20276	3.3452	78.4138	8.39201e-19	1.06399e-15
WBGene00018971	clec-67	F56D6.2	Live	protein_coding_gene	1.26307	3.72751	76.4474	2.27064e-18	2.73123e-15
WBGene00000967	dhs-3	T02E1.5	Live	protein_coding_gene	0.685972	5.60498	74.7893	5.25733e-18	6.16566e-15
WBGene00009898	dod-23	F49E12.2	Live	protein_coding_gene	0.651673	5.75344	71.5128	2.76434e-17	2.94723e-14
WBGene00003734	nhx-6	F58E1.6	Live	protein_coding_gene	3.13307	-0.263919	60.5174	7.31158e-15	6.23625e-12
WBGene00004988	spp-3	T08A9.7	Live	protein_coding_gene	0.542057	6.42597	57.8396	2.85038e-14	2.22857e-11
WBGene00011076	scav-5	R07B1.3	Live	protein_coding_gene	1.08856	3.24557	55.0239	1.19322e-13	9.02821e-11
WBGene00019682		K12H4.7	Live	protein_coding_gene	0.496117	8.43742	53.6218	2.43525e-13	1.785e-10
WBGene00004235	ptr-21	Y65B4BR.3	Live	protein_coding_gene	0.628696	5.17287	53.1424	3.1083e-13	2.24328e-10
WBGene00003090	lys-1	Y22F5A.4	Live	protein_coding_gene	0.496943	6.99836	52.7318	3.83079e-13	2.72282e-10
WBGene00009396	clec-65	F35C5.8	Live	protein_coding_gene	0.576999	5.62405	52.5786	4.14154e-13	2.89976e-10
WBGene00010125	dod-22	F55G11.5	Live	protein_coding_gene	3.18831	-0.313624	49.7973	1.70769e-12	1.11263e-09
WBGene00018823		F54E2.1	Live	protein_coding_gene	0.560711	5.53916	49.4649	2.02299e-12	1.3e-09
WBGene00022644	dod-19	ZK6.10	Live	protein_coding_gene	0.536983	5.51608	45.9393	1.22151e-11	7.34647e-09
WBGene00022200	fard-1	Y71H10A.2	Live	protein_coding_gene	0.50255	6.18974	45.8678	1.26696e-11	7.52334e-09
WBGene00010964	ctc-1	MTCE.26	Live	protein_coding_gene	0.484868	10.9114	45.8367	1.2872e-11	7.548e-09
WBGene00044898	let-383	T21G5.6	Live	protein_coding_gene	1.42092	1.65781	42.7567	6.20693e-11	3.38574e-08
WBGene00008692	scav-4	F11C1.3	Live	protein_coding_gene	0.71816	4.22041	42.1313	8.54529e-11	4.60768e-08
WBGene00016335	gba-1	C33C12.3	Live	protein_coding_gene	0.740194	3.98468	42.0685	8.82395e-11	4.70387e-08
WBGene00011844		T19C9.8	Live	protein_coding_gene	4.16603	-1.32038	41.1153	1.43679e-10	7.40675e-08
WBGene00012407		Y7A5A.1	Live	protein_coding_gene	0.501921	5.84643	40.8604	1.6369e-10	8.169e-08
WBGene00013037		Y49E10.18	Live	protein_coding_gene	0.88314	3.25341	38.9672	4.3144e-10	2.02393e-07
WBGene00007153	clec-41	B0365.6	Live	protein_coding_gene	0.477148	5.77615	38.7461	4.83188e-10	2.24424e-07
WBGene00002257	lbp-5	W02D3.7	Live	protein_coding_gene	0.772641	3.6693	38.6679	5.02938e-10	2.31307e-07
WBGene00017727		F22H10.3	Live	protein_coding_gene	0.486333	5.70126	38.2288	6.29806e-10	2.84085e-07
WBGene00019022		F58A6.1	Live	protein_coding_gene	0.688439	4.8502	38.1519	6.5513e-10	2.92693e-07
WBGene00044696		F52E1.14	Live	protein_coding_gene	0.440673	6.20125	36.2348	1.75082e-09	7.67595e-07
WBGene00008494		F01D5.3	Live	protein_coding_gene	1.26691	1.68017	36.1568	1.82225e-09	7.91516e-07
WBGene00011182		R09H10.5	Live	protein_coding_gene	0.396517	6.6384	33.1232	8.65653e-09	3.41249e-06
WBGene00002258	lbp-6	W02D3.5	Live	protein_coding_gene	0.389574	7.31732	32.9644	9.39343e-09	3.67213e-06
WBGene00009397	clec-66	F35C5.9	Live	protein_coding_gene	0.662791	3.76818	32.8562	9.93082e-09	3.81856e-06
WBGene00001501	ftn-2	D1037.3	Live	protein_coding_gene	0.390224	7.31594	32.7942	1.0253e-08	3.9104e-06
WBGene00000991	dhs-28	M03A8.1	Live	protein_coding_gene	0.390236	8.10263	31.6901	1.80969e-08	6.79155e-06
WBGene00001387	far-3	F15B9.1	Live	protein_coding_gene	0.788925	3.45458	31.4543	2.04335e-08	7.60758e-06
WBGene00014251	gstk-1	ZK1320.1	Live	protein_coding_gene	0.517318	4.95426	31.0401	2.52922e-08	9.19756e-06
WBGene00004394	rol-1	Y57A10A.11	Live	protein_coding_gene	2.55975	0.820411	30.5988	3.17502e-08	1.14572e-05
WBGene00001150	ech-1.1	C29F3.1	Live	protein_coding_gene	1.37968	1.24505	30.3592	3.5923e-08	1.2864e-05
WBGene00021872	clec-85	Y54G2A.6	Live	protein_coding_gene	0.617556	3.86978	29.9701	4.39044e-08	1.54857e-05
WBGene00009818	acbp-3	F47B10.7	Live	protein_coding_gene	0.703917	3.56564	29.7703	4.86687e-08	1.7038e-05
WBGene00000169	aqp-1	F32A5.5	Live	protein_coding_gene	0.499766	4.81646	29.5101	5.566e-08	1.93412e-05
WBGene00008132	gale-1	C47B2.6	Live	protein_coding_gene	0.373704	6.51577	28.8277	7.91597e-08	2.67397e-05
WBGene00008621		F09C8.1	Live	protein_coding_gene	0.531676	4.33129	28.8259	7.92314e-08	2.67397e-05
WBGene00009237		F28H7.3	Live	protein_coding_gene	0.372509	6.68559	28.7008	8.45174e-08	2.832e-05
WBGene00003773	nlt-1	ZK892.2	Live	protein_coding_gene	0.476651	5.17743	28.4872	9.43741e-08	3.11773e-05
WBGene00017123	maoc-1	E04F6.3	Live	protein_coding_gene	0.388518	6.68188	28.3161	1.03097e-07	3.38208e-05
WBGene00010965	ctc-2	MTCE.31	Live	protein_coding_gene	0.361069	9.37306	27.6043	1.48926e-07	4.7851e-05
WBGene00000373	cyp-14A5	F08F3.7	Live	protein_coding_gene	0.684775	3.3007	26.603	2.4998e-07	7.86182e-05
WBGene00015052	clec-52	B0218.8	Live	protein_coding_gene	1.03461	1.78885	26.5922	2.51385e-07	7.86182e-05
WBGene00008944		F19B2.5	Live	protein_coding_gene	0.475288	4.8356	26.4969	2.64099e-07	8.20474e-05
WBGene00020149		T01D1.4	Live	protein_coding_gene	0.478443	4.7186	26.3766	2.8106e-07	8.56157e-05
WBGene00003957	pcp-2	F23B2.12	Live	protein_coding_gene	0.410797	5.58426	25.6572	4.07968e-07	0.000119614
WBGene00018921	sago-2	F56A6.1	Live	protein_coding_gene	0.78696	2.72312	25.5157	4.39005e-07	0.000127124
WBGene00009796		F46G10.1	Live	protein_coding_gene	0.504042	4.47154	25.3053	4.89592e-07	0.000140903
WBGene00000734	col-161	C50B6.4	Live	protein_coding_gene	1.58008	1.32166	24.0644	9.3205e-07	0.000261227
WBGene00016048		C24B9.3	Live	protein_coding_gene	0.333585	6.42302	22.7826	1.81471e-06	0.000489252
WBGene00004990	spp-5	T08A9.9	Live	protein_coding_gene	0.31717	7.95707	22.1855	2.47622e-06	0.000652596
WBGene00010811	hmit-1.3	M01F1.5	Live	protein_coding_gene	0.500701	4.1468	21.9274	2.83259e-06	0.000742344
WBGene00019060	acox-3	F58F9.7	Live	protein_coding_gene	0.359052	6.9511	21.5251	3.49351e-06	0.000905438
WBGene00012583	clec-4	Y38E10A.5	Live	protein_coding_gene	1.00183	1.62984	21.1487	4.25139e-06	0.00108982
WBGene00000639	col-63	ZK265.2	Live	protein_coding_gene	2.35152	0.405985	21.0454	4.48678e-06	0.00114391
WBGene00000981	dhs-18	C45B11.3	Live	protein_coding_gene	0.405618	5.80958	20.7607	5.20563e-06	0.00132001
WBGene00007228	acs-7	C01G6.7	Live	protein_coding_gene	0.430464	5.70528	20.7277	5.29621e-06	0.00133575
WBGene00009393	clec-62	F35C5.5	Live	protein_coding_gene	0.444889	4.7564	20.5648	5.76641e-06	0.00143126
WBGene00013481		Y69H2.3	Live	protein_coding_gene	0.305471	8.49569	20.2849	6.67447e-06	0.0016393
WBGene00008499	cyp-37A1	F01D5.9	Live	protein_coding_gene	0.503719	3.96526	19.6075	9.51206e-06	0.00230011
WBGene00020022	gldc-1	R12C12.1	Live	protein_coding_gene	0.298497	7.21193	19.3871	1.06753e-05	0.00254208
WBGene00007508		C10C5.4	Live	protein_coding_gene	0.618942	3.07965	19.3041	1.11499e-05	0.00263455
WBGene00015469		C05D2.8	Live	protein_coding_gene	0.386029	5.02879	19.2496	1.14728e-05	0.002691
WBGene00003778	nnt-1	C15H9.1	Live	protein_coding_gene	0.769231	2.62037	19.0218	1.2927e-05	0.00300207
WBGene00013284	daf-22	Y57A10C.6	Live	protein_coding_gene	0.310582	7.00641	18.7343	1.50294e-05	0.00343923
WBGene00014253		ZK1320.3	Live	protein_coding_gene	0.344902	5.52031	18.5132	1.68778e-05	0.00384346
WBGene00007963	cyp-25A1	C36A4.1	Live	protein_coding_gene	0.499389	3.6864	18.342	1.84638e-05	0.00418432
WBGene00014244		ZK1307.1	Live	protein_coding_gene	0.370952	5.06541	18.1551	2.03678e-05	0.00459362
WBGene00006464	bath-47	T07H3.1	Live	protein_coding_gene	2.17315	-0.85838	18.0358	2.16838e-05	0.00484386
WBGene00001396	fat-4	T13F2.1	Live	protein_coding_gene	0.28625	7.54175	17.9922	2.21864e-05	0.00493264
WBGene00016103	dpyd-1	C25F6.3	Live	protein_coding_gene	0.302938	6.34763	17.9348	2.2866e-05	0.00505976
WBGene00000983	dhs-20	F35B12.2	Live	protein_coding_gene	0.588926	3.41788	17.883	2.34967e-05	0.00515071
WBGene00007536	daf-36	C12D8.5	Live	protein_coding_gene	0.447503	4.11708	17.8137	2.43677e-05	0.00530981
WBGene00010064		F54F7.2	Live	protein_coding_gene	0.422728	4.28996	17.6986	2.58874e-05	0.00559633
WBGene00018707	oac-31	F52F10.3	Live	protein_coding_gene	1.99127	0.16314	17.526	2.83476e-05	0.00607222
WBGene00012782		Y43C5A.2	Live	protein_coding_gene	0.351531	5.2329	17.3424	3.12216e-05	0.00662731
WBGene00010659		K08D8.5	Live	protein_coding_gene	0.780462	2.2276	16.8457	4.05544e-05	0.00835385
WBGene00011404		T03F7.7	Live	protein_coding_gene	0.61156	2.96028	16.769	4.2227e-05	0.00861265
WBGene00001157	ech-8	F01G10.2	Live	protein_coding_gene	0.46165	4.50471	16.7479	4.26981e-05	0.00866947
WBGene00014666		C05D12.3	Live	protein_coding_gene	0.312192	5.7943	16.7401	4.28752e-05	0.00866947
WBGene00003530	nas-11	K11G12.1	Live	protein_coding_gene	0.322704	5.66934	16.4536	4.98652e-05	0.00991198
WBGene00008564	acox-1.1	F08A8.1	Live	protein_coding_gene	0.293603	6.59486	16.3722	5.20538e-05	0.0103034
WBGene00016027		C23H5.8	Live	protein_coding_gene	0.307635	5.76591	16.2241	5.62839e-05	0.0110474
WBGene00002272	lec-9	C16H3.2	Live	protein_coding_gene	0.303613	5.87311	15.8683	6.7921e-05	0.0132209
WBGene00001794	gta-1	K04D7.3	Live	protein_coding_gene	0.26782	7.40316	15.7973	7.05162e-05	0.0135573
WBGene00001066	dpy-4	Y41E3.2	Live	protein_coding_gene	1.34632	1.46308	15.7871	7.08986e-05	0.0135752
WBGene00001243	elo-5	F41H10.7	Live	protein_coding_gene	0.266148	7.24157	15.1127	0.000101295	0.0188566
WBGene00001067	dpy-5	F27C1.8	Live	protein_coding_gene	1.86912	0.98503	15.0485	0.000104799	0.0194318
WBGene00021325		Y34B4A.9	Live	protein_coding_gene	0.304877	5.6533	14.8352	0.000117342	0.0215867
WBGene00077673		B0563.10	Live	protein_coding_gene	1.20507	0.696479	14.7358	0.000123696	0.0225786
WBGene00011222		R10H10.3	Live	protein_coding_gene	0.300799	5.68454	14.6848	0.00012709	0.0231082
WBGene00007180		B0457.6	Live	protein_coding_gene	0.697436	2.27555	14.6682	0.000128211	0.0232219
WBGene00020340		T08B1.1	Live	protein_coding_gene	0.314939	5.38486	14.5377	0.000137405	0.0246965
WBGene00008669	acs-14	F11A3.1	Live	protein_coding_gene	0.295771	5.941	14.5171	0.000138914	0.0248726
WBGene00020182	ugt-53	T03D3.1	Live	protein_coding_gene	0.733256	1.87565	14.4291	0.000145558	0.0259631
WBGene00017335		F10D2.10	Live	protein_coding_gene	0.886265	1.5095	14.2609	0.000159162	0.0278016
WBGene00013594		Y87G2A.2	Live	protein_coding_gene	0.344123	5.46089	14.2423	0.000160739	0.0279276
WBGene00009431	dct-17	F35E12.7	Live	protein_coding_gene	0.806906	2.03428	14.0543	0.00017763	0.0306353
WBGene00019213		H20E11.1	Live	protein_coding_gene	0.571071	2.86985	13.9618	0.000186591	0.0317144
WBGene00015389	scav-1	C03F11.3	Live	protein_coding_gene	0.321955	5.27124	13.6836	0.000216361	0.036249
WBGene00019479		K07C11.7	Live	protein_coding_gene	0.276907	5.95413	13.6746	0.000217407	0.0362946
WBGene00021703	cpt-3	Y48G9A.10	Live	protein_coding_gene	2.99536	-2.1956	13.4173	0.000249345	0.0411867
WBGene00011446		T04F8.8	Live	protein_coding_gene	0.257599	6.49275	13.3681	0.000255977	0.0418401
WBGene00018036		F35C8.5	Live	protein_coding_gene	0.406761	3.95984	13.25	0.000272622	0.0439484
WBGene00019599	acds-10	K09H11.1	Live	protein_coding_gene	0.303893	5.67824	13.2052	0.000279215	0.0447039
WBGene00006533	tba-7	T28D6.2	Live	protein_coding_gene	0.550286	2.97773	13.139	0.000289252	0.0461534
WBGene00002269	lec-6	Y55B1AR.1	Live	protein_coding_gene	0.243766	7.34405	13.031	0.000306409	0.0487253
WBGene00001239	elo-1	F56H11.4	Live	protein_coding_gene	0.242291	7.71496	13.0169	0.00030873	0.0489285
WBGene00021262	fbxa-74	Y22D7AR.9	Live	protein_coding_gene	0.684422	2.19089	12.995	0.000312357	0.0493366
